# Supplementary material for: Radiomics Combined with Multiple Machine Learning Algorithms in Differentiating Pancreatic Ductal Adenocarcinoma from Pancreatic Neuroendocrine Tumor: More Hands Produce a Stronger Flame
Source: J Clin Med. 2022 Nov 16;11(22):6789. doi: 10.3390/jcm11226789 (PMC9697420; doi:10.3390/jcm11226789)
Supplement: Supplementary file 1 [file jcm-11-06789-s001.zip]

Archive with 1 entries (1 files):
- jcm-1988738-supplementary.pdf
